# Supplementary material for: Two new species of Phylloporus (Fungi, Boletales) from tropical Quercus forests in eastern Mexico
Source: MycoKeys. 2019 May 8;51:107–23. doi: 10.3897/mycokeys.51.33529 (PMC6520330; doi:10.3897/mycokeys.51.33529)
Supplement: XML Treatment for Phylloporus quercophilus [file mycokeys.51.33529-treatment2.xml]

<!DOCTYPE tp:taxon-treatment
  PUBLIC "-//TaxonX//DTD Taxonomic Treatment Publishing DTD v0 20100105//EN" "tax-treatment-NSO.dtd">
<tp:taxon-treatment xmlns:tp="http://www.plazi.org/taxpub"><tp:treatment-meta><kwd-group><label>Taxon classification</label><kwd><named-content xmlns:xlink="http://www.w3.org/1999/xlink" content-type="kingdom">Fungi</named-content></kwd><kwd><named-content xmlns:xlink="http://www.w3.org/1999/xlink" content-type="order">Boletales</named-content></kwd><kwd><named-content xmlns:xlink="http://www.w3.org/1999/xlink" content-type="family">Boletaceae</named-content></kwd></kwd-group><mixed-citation publication-type="journal"><person-group><name><surname>Montoya</surname><given-names>Leticia</given-names></name><name><surname>Garay-Serrano</surname><given-names>Edith</given-names></name><name><surname>Bandala</surname><given-names>Victor M.</given-names></name></person-group><article-title>Two new species of <italic><tp:taxon-name><tp:taxon-name-part taxon-name-part-type="genus" reg="Phylloporus">Phylloporus</tp:taxon-name-part></tp:taxon-name></italic> (<tp:taxon-name><tp:taxon-name-part taxon-name-part-type="kingdom">Fungi</tp:taxon-name-part></tp:taxon-name>, <tp:taxon-name><tp:taxon-name-part taxon-name-part-type="order">Boletales</tp:taxon-name-part></tp:taxon-name>) from tropical <italic><tp:taxon-name><tp:taxon-name-part taxon-name-part-type="genus" reg="Quercus">Quercus</tp:taxon-name-part></tp:taxon-name></italic> forests in eastern Mexico</article-title><source>MycoKeys</source><day>08</day><month>5</month><year>2019</year><volume>51</volume><fpage>107</fpage><lpage>123</lpage><pub-id pub-id-type="doi">10.3897/mycokeys.51.33529</pub-id></mixed-citation></tp:treatment-meta><tp:nomenclature><tp:taxon-name>
              <tp:taxon-name-part taxon-name-part-type="genus" reg="Phylloporus">Phylloporus</tp:taxon-name-part>
              <tp:taxon-name-part taxon-name-part-type="species" reg="quercophilus">quercophilus</tp:taxon-name-part>
              <object-id xmlns:xlink="http://www.w3.org/1999/xlink" content-type="mycobank" xlink:type="simple">829440</object-id>
            </tp:taxon-name><tp:taxon-authority>Montoya, Bandala &amp; Garay</tp:taxon-authority><tp:taxon-status xmlns:xlink="http://www.w3.org/1999/xlink" xlink:type="simple">sp. nov.</tp:taxon-status><xref ref-type="fig" rid="F2">Figs 2c</xref><xref ref-type="fig" rid="F5">, 5</xref><xref ref-type="fig" rid="F6">, 6</xref></tp:nomenclature><tp:treatment-sec sec-type="Holotype" id="SECID0EXFAI"><title>Holotype.</title><p>MEXICO. Veracruz: Municipality of Zentla, around town of Zentla, 850 m a.s.l., in soil, in small groups, at tropical oak forest, under <italic><tp:taxon-name><tp:taxon-name-part taxon-name-part-type="genus" reg="Quercus">Quercus</tp:taxon-name-part><tp:taxon-name-part taxon-name-part-type="species" reg="oleoides">oleoides</tp:taxon-name-part></tp:taxon-name></italic> 15 June, 2016, Montoya 5239 (XAL).</p></tp:treatment-sec><tp:treatment-sec sec-type="diagnosis" id="SECID0EIGAI"><title>Diagnosis.</title><p>Its reddish pileus tinges together with, context staining reddish, basidiospores 9–13 × 3–4 µm and narrowly utriform or subcylindrical cystidia and its habitat distinguish it from close related species, such as <italic><tp:taxon-name><tp:taxon-name-part taxon-name-part-type="genus" reg="Phylloporus">P.</tp:taxon-name-part><tp:taxon-name-part taxon-name-part-type="species" reg="caballeroi">caballeroi</tp:taxon-name-part></tp:taxon-name></italic> Singer.</p></tp:treatment-sec><tp:treatment-sec sec-type="Gene sequences ex-holotype" id="SECID0EZGAI"><title>Gene sequences ex-holotype.</title><p><ext-link xmlns:xlink="http://www.w3.org/1999/xlink" ext-link-type="gen" xlink:href="MK226550" xlink:type="simple">MK226550</ext-link> (ITS), <ext-link xmlns:xlink="http://www.w3.org/1999/xlink" ext-link-type="gen" xlink:href="MK226558" xlink:type="simple">MK226558</ext-link> (LSU), <ext-link xmlns:xlink="http://www.w3.org/1999/xlink" ext-link-type="gen" xlink:href="MK314106" xlink:type="simple">MK314106</ext-link> (<abbrev xmlns:xlink="http://www.w3.org/1999/xlink" xlink:title="elongation factor 1-alpha" id="ABBRID0EOHAI" xlink:type="simple">tef-1α</abbrev>).</p></tp:treatment-sec><tp:treatment-sec sec-type="etymology" id="SECID0ESHAI"><title>Etymology.</title><p>In reference to the habitat.</p></tp:treatment-sec><tp:treatment-sec sec-type="description" id="SECID0EXHAI"><title>Description.</title><p><bold><italic>Pileus</italic></bold> 15–65 mm diam., hemispheric at first, then becoming convex to plane-convex,; surface velvety, reddish-vinaceous (8D7, 8E7–8), dark reddish-brown (9E6–7), brown (7C5) with pinkish tinges to pinkish-vinaceous (7C6) with paler zones and dark vinaceous tinges (7D6–D7); margin straight to slightly decurved to incurved, undulate. <bold><italic>Lamellae</italic></bold> 5–8 mm width, adnate to subdecurrent, close to slightly subdistant, yellow (3A5, 3B7), mustard-yellow (4B7–B8), staining pale brown or blue-greenish when handled, veined or anastomosed mostly below pileus surface and with interparietal veins, margin finely fimbriate, lamellullae of different sizes, with reddish spots. <bold><italic>Stipe</italic></bold> 25–55 × 3–13 mm, central, attenuated towards the base, sinuous, compact, reddish-vinaceous (9E7), middle and basal part yellowish to pale brown, bright yellow (3A2, 4A6), with olive to pinkish-vinaceous tinges when young, frequently with a reddish pruina and fine appressed scales over the apex, surface smooth, with peeling fibers especially in mature specimens. <bold><italic>Basal mycelium</italic></bold> whitish to yellowish. <bold><italic>Context</italic></bold> dirty whitish, staining reddish especially towards the pileus area where it is hygrophanous; stipe at times fistulose but mostly compact, especially at apical area. KOH 3% blackish on pileus, greenish to brown in lamellae, negative in context; NH<sub>4</sub>OH 10% bluish on pileus, or bluish-greenish at the beginning, later blackish in pileus and stipe, dark grayish-blue in context and lamellae. <bold><italic>Odor</italic></bold> fruity. <bold><italic>Taste</italic></bold> mild.</p><p><bold><italic>Basidiospores</italic></bold> 9–13 × 3–4 µm, <italic>X</italic>‒ = 10–10.7 × 3.6–3.7 µm, <italic>Q</italic>‒ =2.7–2.9 µm, subcylindrical, with a faint suprahilar depression, attenuated towards apical area and with rounded apex, frontal view subcylindrical, hyaline, with very pale greenish tinges, wall slightly thickened (up to 0.5 µm) 10 to 30% in a field of view dextrinoid. <bold><italic>Basidia</italic></bold> 28–42 (–46) × 6–10 µm, clavate, tetrasporic, hyaline, unclamped. <bold><italic>Pleurocystidia</italic></bold> 50–102 × 8–16 µm, narrowly utriform, subutriform or irregularly subcylindric, hyaline, pale yellowish, not incrusted, thin walled, at times the wall slightly thickened up to 1 µm, unclamped. <bold><italic>Cheilocystidia</italic></bold> 42–90 × 8–14 µm, hyaline, narrowly fusiform to subcylindrical, thin-walled, at times incrusted, unclamped. <bold><italic>Pileipellis</italic></bold> a trichodermis composed of more or less erect and tightly interwoven hyphae, at times disposed in mounds, hyphae 7–14 µm broad, thin walled, unclamped; terminal elements 20–48 × 7–14 µm, hyaline, other cells with pale yellow contents, this layer yellowish-brown in KOH at lower magnifications, thin walled, unclamped. <bold><italic>Pileus trama</italic></bold> hyphae 6–13 µm broad, in a compact interwoven arrangement, cylindrical to subcylindrical, hyaline, thin walled, at times incrusted in a faintly circumferential striate pattern, unclamped. <bold><italic>Hymenophoral trama</italic></bold> divergent; hyphae 6–12 µm broad, thin-walled (&lt; 1 µm thick), at times with resinous like incrustations, some hyphae with a faintly striate appearance, hyaline, unclamped.</p></tp:treatment-sec><tp:treatment-sec sec-type="habitat" id="SECID0EFKAI"><title>Habitat.</title><p>In soil, in small groups or solitary, in tropical oak forest, under <italic><tp:taxon-name><tp:taxon-name-part taxon-name-part-type="genus" reg="Quercus">Quercus</tp:taxon-name-part><tp:taxon-name-part taxon-name-part-type="species" reg="oleoides">oleoides</tp:taxon-name-part></tp:taxon-name></italic> Schltdl. &amp; Cham.</p></tp:treatment-sec><tp:treatment-sec sec-type="material" id="SECID0EWKAI"><title>Additional studied material.</title><p>MEXICO. Veracruz: Zentla Co., around town of Zentla, 850 m a.s.l., 12 July 2017, Gutiérrez 29; 24 Aug 2017, Garay 366; 7 Sep 2017, Garay 373a (all at XAL).</p><fig id="F5" position="float" orientation="portrait"><label>Figure 5.</label><caption><p><italic><tp:taxon-name><tp:taxon-name-part taxon-name-part-type="genus" reg="Phylloporus">Phylloporus</tp:taxon-name-part><tp:taxon-name-part taxon-name-part-type="species" reg="quercophilus">quercophilus</tp:taxon-name-part></tp:taxon-name></italic> (Montoya 5239, holotype). <bold>a</bold> Basidiospores <bold>b</bold> hymenophoral trama <bold>c</bold> longitudinal section of pileipellis. Scale bars: 10 μm (<bold>a</bold>), 100 μm (<bold>b</bold>), 25 μm (<bold>c</bold>).</p></caption><graphic xmlns:xlink="http://www.w3.org/1999/xlink" xlink:href="mycokeys-51-107-g005.jpg" position="float" orientation="portrait" xlink:type="simple" id="oo_299827.jpg"/></fig><fig id="F6" position="float" orientation="portrait"><label>Figure 6.</label><caption><p><italic><tp:taxon-name><tp:taxon-name-part taxon-name-part-type="genus" reg="Phylloporus">Phylloporus</tp:taxon-name-part><tp:taxon-name-part taxon-name-part-type="species" reg="quercophilus">quercophilus</tp:taxon-name-part></tp:taxon-name></italic> (Montoya 5239, holotype). <bold>a</bold> Basidiospores <bold>b</bold> basidia <bold>c</bold> pleurocystidia <bold>d</bold> cheilocystidia. Scale bars: 5 μm (<bold>a</bold>), 10 μm (<bold>b–d</bold>).</p></caption><graphic xmlns:xlink="http://www.w3.org/1999/xlink" xlink:href="mycokeys-51-107-g006.jpg" position="float" orientation="portrait" xlink:type="simple" id="oo_299828.jpg"/></fig></tp:treatment-sec><tp:treatment-sec><!--Section generated to contain objects referenced in tp:taxon-treatment.--><fig id="F2" position="float" orientation="portrait"><label>Figure 2.</label><caption><p>Basidiomes of <italic><tp:taxon-name><tp:taxon-name-part taxon-name-part-type="genus" reg="Phylloporus">Phylloporus</tp:taxon-name-part></tp:taxon-name></italic> species. <bold>a, b</bold><italic><tp:taxon-name><tp:taxon-name-part taxon-name-part-type="genus" reg="Phylloporus">P.</tp:taxon-name-part><tp:taxon-name-part taxon-name-part-type="species" reg="rimosus">rimosus</tp:taxon-name-part></tp:taxon-name></italic> (<bold>a</bold> Garrido 3, <bold>b</bold> Montoya 5232a) <bold>c</bold><italic><tp:taxon-name><tp:taxon-name-part taxon-name-part-type="genus" reg="Phylloporus">P.</tp:taxon-name-part><tp:taxon-name-part taxon-name-part-type="species" reg="quercophilus">quercophilus</tp:taxon-name-part></tp:taxon-name></italic> (LM5239 holotype). Scale bars: 10 mm.</p></caption><graphic xmlns:xlink="http://www.w3.org/1999/xlink" xlink:href="mycokeys-51-107-g002.jpg" position="float" orientation="portrait" xlink:type="simple" id="oo_299824.jpg"/></fig></tp:treatment-sec></tp:taxon-treatment>
